# Supplementary material for: Capsaicin, the Spicy Ingredient of Chili Peppers: Effects on Gastrointestinal Tract and Composition of Gut Microbiota at Various Dosages
Source: Foods. 2022 Feb 25;11(5):686. doi: 10.3390/foods11050686 (PMC8909049; doi:10.3390/foods11050686)
Supplement: Supplementary file 1 [file foods-11-00686-s001.zip]

Archive with 1 entries (1 files):
- foods-1578322-supplementary.pdf
